# Supplementary material for: A Decision Rule for Determining the Optimal Transplant Listing Window for Patients With a Fontan Physiology
Source: MDM Policy Pract. 2021 Nov 15;6(2):23814683211057472. doi: 10.1177/23814683211057472 (PMC8597073; doi:10.1177/23814683211057472)
Supplement: sj-bib-1-mpp-10.1177_23814683211057472 – Supplemental material for A Decision Rule for Determining the Optimal Transplant Listing Window for Patients With a Fontan Physiology [file sj-bib-1-mpp-10.1177_23814683211057472.bib]

@article{DWHG18,
        author = "C.E. Dangerfield and A.E. Whalley and N. Hanley and C.A. Gilligan",
        title = "What a difference a stochastic process makes: {E}pidemiological-based real options models of optimal treatment disease",
        journal = "Environmental and Resource Economics",
        volume = "70",
        year = "2018",
        pages = "691--711",
}
@article{KRNDCH18,
        author = "L.A. Kenny and F. DeRita and M. Nassar and J. Dark and L. Coats and A. Hasan",
        title = "Transplantation in the single ventricle population",
        journal = "Annals of Cardiothoracic Surgery",
        volume = "7(1)",
        year = "2018",
        pages = "152--159",
}
@article{TB17,
        author = "J.J.J. Thijssen and D. Bregantini",
        title = "Costly sequential experimentation and project valuation with an application to health technology assessment",
        journal = "Journal of Economic Dynamics and Control",
        volume = "77",
        year = "2017",
        pages = "202--229",
}
@article{WK00,
        author = "J.B. Wong and R.S. Koff",
        title = "Watchful waiting with periodic liver biopsy versus immediate empirical therapy for histologically mild chronic hepatitis {C}",
        journal = "Annals of Internal Medicine",
        volume = "133",
        year = "2000",
        pages = "665--675",
}
@article{THK04,
        author = "J.J.J. Thijssen and K.J.M. Huisman and P.M. Kort",
        title = "The effect of information streams on capital budgeting decisions",
        journal = "European Journal of Operational Research",
        volume = "157",
        year = "2004",
        pages = "759--774",
}
@article{PSHC18,
        author = "S. Polyviou and J. O'Sullivan and A. Hasan and L. Coats",
        title = "Mortality Risk stratification in small patient cohorts: {T}he post-{F}ontan heart transplant paradigm",
        journal = "American Journal of Cardiology",
        volume = "122",
        year = "2018",
        pages = "182--183",
}
@article{HS15,
        author = "J.M. Harrison and N. Sunar",
        title = "Investment timing with incomplete information and multiple means of learning",
        journal = "Operations Research",
        volume = "63(2)",
        year = "2015",
        pages = "442--457",
}
@article{FB71,
        author = "F. Fontan and E. Baudet",
        title = "Surgical repair of tricuspid atresia",
        journal = "Thorax",
        volume = "26(3)",
        year = "1971",
        pages = "240--248",
}
@article{KL11,
        author = "H. D. Kwon and S. A. Lippman",
        title = "Acquisition of project-specific assets with {B}ayesian updating",
        journal = "Operations Research",
        volume = "59(5)",
        year = "2011",
        pages = "1119--1130",
}
@article{CPHK14,
        author = "T. Compernolle and S.V. Passel and K. Huisman and P. Kort",
        title = "The option to abandon: {S}timulating innovative groundwater remediation technologies characterised by technological uncertainty",
        journal = "Science of the Total Environment",
        volume = "496",
        year = "2014",
        pages = "63--74",
}
@article{ENT18,
        author = "B. Elsner and G. Narciso and J.J.J. Thijssen",
        title = "Migrant networks and the spread of misinformation",
        journal = "Oxford Bulletin of Economics and Statistics",
        volume = "80(3)",
        year = "2018",
        pages = "659--688",
}
@article{BBHAR17,
        author = "C.J. Berg and B.S. Bauer and A. Hageman and J.A. Aboulhosn and L.C. Reardon",
        title = "Mortality Risk stratification in {F}ontan patients who underwent heart transplantation",
        journal = "American Journal of Cardiology",
        volume = "119",
        year = "2017",
        pages = "1675--1679",
}
@article{MHC17,
        author = "B. Murtuza and A. Hermuzi and D.S. Crossland et al.",
        title = "Impact of mode of failure and end-organ dysfunction on the survival of adult {F}ontan patients undergoing cardiac transplantation",
        journal = "European Journal of Cardiothoracic Surgery",
        volume = "51",
        year = "2017",
        pages = "135--141",
}
@article{DS07,
        author = "T. Driffield and P. Smith",
        title = "A real option approach to watchful waiting: theory and illustration",
        journal = "Medical Decision Making",
        volume = "27",
        year = "2007",
        pages = "178--188",
}
@article{DT15,
        author = "L. Delaney and J.J.J. Thijssen",
        title = "The impact of voluntary disclosure on a firm's investment policy",
        journal = "European Journal of Operational Research",
        volume = "242(1)",
        year = "2015",
        pages = "232--242",
}
@article{DK17,
        author = "L. Delaney and P. Kovaleva",
        title = "The dampening effect of iceberg orders on small traders' welfare: {A} real options approach",
        journal = "Annals of Finance",
        volume = "13(4)",
        year = "2017",
        pages = "453--484",
}
@article{FP13,
        author = "M. Forster and P. Pertile",
        title = "Optimal decision rules for {H}{T}{A} under uncertainty: a wider dynamic perspective",
        journal = "Health Economics",
        volume = "22",
        year = "2013",
        pages = "1507--1514",
}
@article{KFM08,
        author = "P. Khairy and S.M. Fernandes and J.E. Mayer et al.",
        title = "Long-term survival, modes of death and predictors of mortality in patients with {F}ontan surgery",
        journal = "Circulation",
        volume = "117",
        year = "2008",
        pages = "85--92",
}
@article{CCW14,
        author = "L. Coats and S. O'Connor and C. Wren et al.",
        title = "The single ventricle patient population: {A} current and future concern in a population-based study in the {N}orth of {E}ngland",
        journal = "Heart",
        volume = "100",
        year = "2014",
        pages = "1348--1353",
}
@article{S16,
        author = "J. Snyder and N. Salkowski and S.J. Kim et al.",
        title = "Developing Statistical Models to assess transplant outcomes using national registries: {T}he process in the {U}nited {S}tates",
        journal = "Transplantation",
        volume = "100",
        year = "2016",
        pages = "288--294",
}
@article{DCG15,
        author = "F. DeRita and D. Crossland and M. Griselli and A. Hasan",
        title = "Management of the failing {F}ontan",
        journal = "Seminars in Thoracic and Cardiovascular Surgery: Pediatric Cardiac Surgery Annual",
        volume = "18(1)",
        year = "2015",
        pages = "2--6",
}
@article{GKW09,
        author = "E.R. Griffiths and A.K. Kaza and M.C. Wyler von Ballmoos",
        title = "Evaluating failing {F}ontans for heart transplantation: {P}redictors of death",
        journal = "Annals of Thoracic Surgery",
        volume = "88",
        year = "2009",
        pages = "558--563",
}
@article{SBB16,
        author = "K.K. Stout and C.S. Broberg and W.M. Book et al.",
        title = "Chronic heart failure in congenital heart disease",
        journal = "Circulation",
        volume = "133",
        year = "2016",
        pages = "770--801",
}
@article{GMF04,
        author = "A. Gamba and M. Merlo and R. Fiocchi et al.",
        title = "Heart transplantation in patients with previous {F}ontan operations",
        journal = "Journal of Thoracic and Cardiovascular Surgery",
        volume = "127",
        year = "2004",
        pages = "555--562",
}
@article{KHW10,
        author = "T. Karamlou and J. Hirsch and K. Welke et al.",
        title = "A {U}nited {N}etwork for {O}rgan {S}haring analysis of heart transplantation in adults with congenital heart disease: {O}utcomes and factors associated with mortality and retransplantation",
        journal = "Journal of Thoracic and Cardiovascular Surgery",
        volume = "140",
        year = "2010",
        pages = "161--168",
}
@article{EDS11,
        author = "M.D. Everitt and A.E. Donaldson and J. Stehlik et al.",
        title = "Would access to device therapies improve transplant outcomes for adults with congenital heart disease? {A}nalysis of the {U}nited {N}etwork for {O}rgan {S}haring",
        journal = "Journal of Heart and Lung Transplantation",
        volume = "30",
        year = "2011",
        pages = "395--401",
}
@article{JAK04,
        author = "K.A. Jayakumar and L.J. Addonizio and M.R. Kichuk-Chrisant et al",
        title = "Cardiac Transplantation after the {F}ontan or {G}lenn procedure",
        journal = "Journal of the American College of Cardiology",
        volume = "44",
        year = "2004",
        pages = "2065--2072",
}
@article{SCC08,
        author = "S. Silvilairat and A.K. Cabalka and F. Cetta et al",
        title = "Protein losing enteropathy after the {F}ontan operation: {A}ssociations and predictors of clinical outcome",
        journal = "Congenital Heart Disease",
        volume = "3",
        year = "2008",
        pages = "262--268",
}
@article{BNC06,
        author = "D. Bernstein and D. Naftel and C. Chin et al",
        title = "Outcome of listing for cardiac transplantation for failed {F}ontan: {A} multi-institutional study",
        journal = "Circulation",
        volume = "114",
        year = "2006",
        pages = "273--280",
}
@article{LKN09,
        author = "J.M. Lamour and K.R. Kanter and D. Naftel et al",
        title = "The effect of age, diagnosis and previous surgery in children and adults undergoing heart transplantation for congenital heart disease",
        journal = "Journal of the American College of Cardiology",
        volume = "54",
        year = "2009",
        pages = "160--165",
}
@article{MDB07,
        author = "C. Mavroudis and B.J. Deal and C.L. Backer et al",
        title = "111 {F}ontan conversions with arryhythmia surgery: surgical lessons and outcomes",
        journal = "Annals of Thoracic Surgery",
        volume = "84",
        year = "2007",
        pages = "1457--1466",
}
@article{CJP19,
        author = "D.S. Crossland and K. Jansen and G. Parry et al",
        title = "Outcome following heart transplant assessment in adults with congenital heart disease",
        journal = "Heart",
        volume = "105",
        year = "2019",
        pages = "1741--1747",
}
@article{BTM19,
        author = "M. Burch and A. Taylor and J. Mehew et al",
        title = "Prioritising transplantation for adult congenital heart disease, UK national data",
        journal = "International Journal of Cardiology",
        volume = "Forthcoming",
        year = "2019",
        %pages = "1741--1747",
}
@article{GCH16,
        author = " S.C. Greenway and D.S. Crossland and M. Hudson et al",
        title = "Fontan associated liver disease: implications for heart transplantation",
        journal = "Journal of Heart and Lung Transplantation",
        volume = "35",
        year = "2016",
        pages = "26--33",
}
@article{AHC16,
        author = "L.I. Alshawabkeh and N. Hu and K.D. Carter et al",
        title = "Wait-list outcomes for adults with congenital heart disease listed for transplantation in the {U.}{S.}",
        journal = "Journal of the American College of Cardiology",
        volume = "68",
        year = "2016",
        pages = "908--917",
}
@article{DRY11,
        author = "R.R. Davies and M.J. Russo and J. Yang et al",
        title = "Listing and transplanting patients with congenital heart disease",
        journal = "Circulation",
        volume = "123",
        year = "2011",
        pages = "759--767",
}
@article{AHC16,
        author = "L.I. Alshawabkeh and N. Hu and K.D. Carter et al",
        title = "Wait-list outcomes for adults with congenital heart disease listed for transplantation in the {U.}{S.}",
        journal = "Journal of the American College of Cardiology",
        volume = "68",
        year = "2016",
        pages = "908--917",
}
@article{VHK18,
        author = "A. Van De Bruaene and E.J. Hickey and A.H. Kovacs et al",
        title = "Phenotype, management and predictors of outcome in a large cohort of adult congenital heart disease patients with heart failure",
        journal = "International Journal of Cardiology",
        volume = "252",
        year = "2018",
        pages = "80--87",
}
@article{BRR16,
        author = "W. Budts and J. Roos-Hesselink and T. Radle-Hurst et al",
        title = "Treatment of heart failure in adult congenital heart disease: a position paper of the working group of grown-up congenital heart disease and the heart failure association of the {E}uropean {S}ociety of {C}ardiology ",
        journal = "European Heart Journal",
        volume = "37",
        year = "2016",
        pages = "1419--1427",
}
@article{CLF08,
        author = "K. Chalkidou and J. Lord and A. Fischer and P. Littlejohns",
        title = "Evidence-based decision making: when should we wait for more information?",
        journal = "Health Affairs",
        volume = "270(6)",
        year = "2008",
        pages = "1642--1653",
}
@article{CC09,
        author = "S. Conti and K. Claxton",
        title = "Dimensions of design space: a decision-theoretic approach to optimal research design",
        journal = "Medical Decision Making",
        volume = "29",
        year = "2009",
        pages = "643--660",
}
@article{PS00,
        author = "S. Palmer and P.C. Smith",
        title = "Incorporating option values into the economic evaluation of health care technologies",
        journal = "Journal of Health Economics",
        volume = "19",
        year = "2000",
        pages = "755--766",
}
@article{KCE10,
        author = "C. McKenna and Z. Chalabi and D. Epstein and K. Claxton",
        title = "Budgetary policies and available actions: a generalisation of decision rules for allocation and research decisions",
        journal = "Journal of Health Economics",
        volume = "29",
        year = "2010",
        pages = "170--181",
}
@article{EW08,
        author = "S. Eckermann and A.R. Willan",
        title = "The option value of delay in health technology assessment",
        journal = "Medical Decision Making",
        volume = "280(3)",
        year = "2008",
        pages = "300--305",
}
@article{C65,
        author = "H. Chernoff",
        title = "Sequential tests for the mean of a normal distribution {I}{I}{I}",
        journal = "Annals of Mathematical Statistics",
        volume = "36",
        year = "1965",
        pages = "28--54",
}
@article{CG09,
        author = "S. E. Chick and N. Gans",
        title = "Economic analysis of simulation selection problems",
        journal = "Management Science",
        volume = "550(3)",
        year = "2009",
        pages = "421--437",
}
@unpublished{KKC09,
        author = "K. Kim and M. Kwak and U.J. Choi",
        title = "Investment under ambiguity and regime-switching environment",
        note = "Working Paper, Korea Advanced Institute of Science and Technology",
        year = "2009",
}
@unpublished{PFL10,
        author = "P. Pertile and M. Forster and D. La Torre",
        title = "Optimal sequential sampling rules for the economic evaluation of health technologies",
        note = "Working Paper, University of York",
        year = "2010",
}
@book{PS06,
        author = "G. Peskir and A. Shiryaev",
        title = "Optimal Stopping and Free Boundary Problems",
        publisher = "Birkh$\ddot{a}$user Verlag",
        address = "Basel",
        year = "2006",
    }    
@book{DixPin,
        author = "A. Dixit and R. Pindyck",
        title = "Investment under Uncertainty",
        publisher = "Princeton University Press",
        address = "Princeton",
        year = "1994",
    }   
@book{MS12,
        author = "D. Meltzer and P. Smith",
        title = "Theoretical issues relevant to the economic evaluation of health technologies. {I}n: {P}auly, {M}., {M}aguire, {T}., {B}arros, {P}. ({E}ds.), {H}andbook of {H}ealth {E}conomics, vol. 2. pp. 433-469",
        publisher = "Elsevier",
        address = "Amsterdam",
        year = "2012",
	pages = "433--469",
	}
