# Supplementary material for: A Decision Rule for Determining the Optimal Transplant Listing Window for Patients With a Fontan Physiology
Source: MDM Policy Pract. 2021 Nov 15;6(2):23814683211057472. doi: 10.1177/23814683211057472 (PMC8597073; doi:10.1177/23814683211057472)
Supplement: sj-tex-3-mpp-10.1177_23814683211057472 – Supplemental material for A Decision Rule for Determining the Optimal Transplant Listing Window for Patients With a Fontan Physiology [file sj-tex-3-mpp-10.1177_23814683211057472.tex]

\documentclass[a4paper,12pt]{article}
\usepackage{amsmath}
\usepackage{amssymb}
\usepackage{graphicx}
%\usepackage[left=2cm,right=2cm]{geometry}
\usepackage{amsthm}%
\usepackage[multiple]{footmisc}
\usepackage{multirow}%
\usepackage[numbers]{natbib}
\usepackage{dsfont}
\usepackage{mathrsfs}
\usepackage{url}
\usepackage{color}
\usepackage{epsfig}
\usepackage{setspace}
\usepackage{epstopdf}
\usepackage{setspace}
\usepackage[margin=1in]{geometry}
\usepackage[latin1]{inputenc}
\usepackage{tikz}
\usepackage{pdflscape}
\usetikzlibrary{trees}
% parameters for pages
%\setlength{\unitlength}{5mm}
%\setlength{\textwidth}{14cm}
%\setlength{\oddsidemargin}{0.5cm}
%\setlength{\evensidemargin}{0.5cm}
%\setlength{\topmargin}{-0.5cm}
%\setlength{\textheight}{18.5cm}
\renewenvironment{proof}[1][Proof]{\noindent\textbf{#1.} }{\ \rule{0.5em}{0.5em}}
\setlength{\parskip}{1ex plus 0.5ex minus 0.2ex}
%\doublespacing
\onehalfspacing

\theoremstyle{plain}%
\newtheorem{theorem}{Theorem}%[chapter]
\newtheorem{lemma}{Lemma}
\newtheorem{axiom}{Axiom}
\newtheorem{case}{Case}
\newtheorem{claim}{Claim}
\newtheorem{conclusion}{Conclusion}
 \newtheorem{condition}{Condition}
 \newtheorem{conjecture}{Conjecture}
\newtheorem{cor}{Corollary}%[section]
\newtheorem{criterion}{Criterion}
\newtheorem{proposition}{Proposition}%[section]
\newtheorem{remark}{Remark}
\newtheorem{example}{Example}%[section]

\theoremstyle{definition}% %\newtheorem{defi}{Definition}
\newtheorem{definition}{Definition}%[section]
\newtheorem{assumption}{Assumption}
\newtheorem{exercise}{Exercise}
\newtheorem{notation}{Notation}
\newtheorem{problem}{Problem}%[section]
\newtheorem{solution}{Solution}
\newtheorem{summary}{Summary}
%\renewenvironment{proof}[1][Proof]{\textbf{#1.} }{\ \rule{0.5em}{0.5em}}

% Redefine the appendix environment
\renewenvironment{appendix}%
{\setcounter{section}{0}%
\renewcommand{\thesection}{\Alph{section}}%
\numberwithin{equation}{section}%
%\numberwithin{ass}{section}%
%\numberwithin{defi}{section}%
%\numberwithin{theo}{section}%
%\numberwithin{prop}{section}%
%\numberwithin{cor}{section}%
%\numberwithin{lemma}{section}% %\numberwithin{exa}{section}%
}%

\newcommand{\sr}{\mathds{R}}
\newcommand{\nr}{\mathds{N}}
\newcommand{\zr}{\mathds{Z}}
\newcommand{\Ep}{\mathds{E}}
\renewcommand{\a}{\alpha}
\renewcommand{\b}{\beta}
\newcommand{\g}{\gamma}
\renewcommand{\d}{\delta}
\newcommand{\e}{\varepsilon}
\newcommand{\z}{\zeta}
\newcommand{\he}{\eta}
\renewcommand{\th}{\theta}
%\renewcommand{\i}{\iota}
\renewcommand{\k}{\kappa}
\renewcommand{\l}{\lambda}
\newcommand{\m}{\mu}
\newcommand{\n}{\nu}
\newcommand{\x}{\xi}
\newcommand{\p}{\pi}
\renewcommand{\r}{\rho}
\newcommand{\s}{\sigma}
\renewcommand{\t}{\tau}
\renewcommand{\u}{\upsilon}
\newcommand{\f}{\varphi}
\newcommand{\om}{\omega}
\renewcommand{\c}{\chi}
\newcommand{\G}{\Gamma}
\newcommand{\D}{\Delta}
\newcommand{\Th}{\Theta}
\renewcommand{\L}{\Lambda}
\newcommand{\X}{\Xi}
\renewcommand{\P}{\Pi}
\renewcommand{\S}{\Sigma}
\newcommand{\U}{\Upsilon}
\newcommand{\F}{\Phi}
\newcommand{\Om}{\Omega}
\newcommand{\non}{\nonumber}
\newcommand{\be}{\begin{equation}}
\newcommand{\ee}{\end{equation}}
\newcommand{\ba}{\begin{align*}}
\newcommand{\ea}{\end{align*}}
\newcommand{\bs}{\begin{split}}
\newcommand{\bea}{\begin{eqnarray}}
\newcommand{\eea}{\end{eqnarray}}
\newcommand{\cA}{\mathscr{A}}
\newcommand{\cM}{\mathscr{M}}
\newcommand{\cX}{\mathscr{X}}
\newcommand{\cD}{\mathscr{D}}
\newcommand{\cF}{\mathscr{F}}
\newcommand{\cL}{\mathscr{L}}
\newcommand{\fun}[3]{\ensuremath{#1:#2\rightarrow #3}}
\newcommand{\ceil}[1]{\lceil #1\rceil}
\newcommand{\pro}[1]{\left(#1_t\right)_{t\geq 0}}
\newcommand{\eop}{\phantom{d} \hfill\ensuremath{\rule{0.5em}{0.5em}}}

\begin{document} \setcounter{page}{1} \pagenumbering{arabic}
\date{}

\title{A Decision Rule for Determining the Optimal Transplant Listing Window for Patients with a Fontan Physiology}

\author{Laura Delaney 
\thanks{Kings Business School, Kings College London, 30 Aldwych, London WC2B 4BG, UK. Email: \ttfamily{laura.delaney@kcl.ac.uk}}}
\maketitle
\begin{abstract}


The Fontan is a complex surgical procedure used as a palliative treatment for children with univentricular hearts. In the past, the mortality rate was high and the associated comorbidities as a result of the Fontan circulation were many. However, as research into the condition developed, better understanding has led to a massive reduction in early mortality and a rapidly increasing population of such patients surviving well into adulthood. This has led to a large surge in patients with congenital heart disease being referred for cardiac transplant assessment. According to research, listing these patients at the optimal time is the key to improving transplant outcomes. However, determining that optimal time is unclear and controversial. In this paper, I address this issue by developing an optimal timing rule which accounts for the factors faced by specialist cardiologists in determining when transplant ought to be considered for this cohort of patients. 
 \\\\
\textbf{Keywords}: Heart Transplantation; Fontan physiology; Optimal timing.
%\newline
%\textbf{JEL Classification Numbers:}
\end{abstract}

\section{Introduction}

The Fontan is a surgical procedure that was initially developed in 1971 as a palliative treatment for children born with a heart with only one ventricle (\citet{FB71}). The technicalities of the procedure are complex, and it was initially associated with very high mortality rates and significant post-operative complications. However, as research into the procedure, and the associated condition of the patient with acquired Fontan circulation progressed, mortality rates have declined and, in the majority of cases, patients grow and develop in a near-normal way, and live a good quality of life (\citet{KRNDCH18}). \citet{CCW14} have reported a ``5-fold increase in Fontan patients, with a projected 60\% increase over the next decade'', while \citet{KFM08} and \citet{GMF04} report that Fontan surgery survival exceeds 80\% at 20 years post-surgery. However, they also point out that eventual failure of the Fontan physiology is inevitable prompting referral of the patient for assessment for heart transplantation. Indeed, over the past 15 years, there has been a 40\% increase in transplantation of adults who were born with a heart condition (Congential Heart Disease (CHD))\footnote{The registry of the The International Society for Heart and Lung Transplantation (ISHLT): Thirty-first official adult heart transplant report- 2014.}, and while the current proportion of transplants performed for Fontan failure is unclear, it is predicted that these patients will account for 70\%-80\% of CHD transplantation in the future (\citet{KRNDCH18}; \citet{JAK04}).

However, according to \citet{CJP19}, ``The Fontan group has significant comorbidity with limited options for medical therapy (\citet{SBB16}; \citet{BRR16}; \citet{MHC17}; \citet{GCH16}) and optimal timing for listing and transplanting these patients is therefore key to improving outcomes.'' %They go on to say that ``Death on the transplant waiting list is a well-recognised problem (\citet{AHC16}; \citet{EDS11}; \citet{DRY11}). {\bf Earlier listing and transplantation before major comorbidities develop may address this.}'' 
The point about optimal timing is also mentioned in \citet{KRNDCH18} who say that ``determining the optimal timing for transplant in these patients remains unclear'' and suggest that having an understanding of this ``can help guide decision making in regards to listing.'' Currently, the decision about the optimal time to list is based on the specialist clinicians' experienced judgement, but there is no objective benchmark guiding this decision. ``The timing of transplant in the late failing Fontan remains highly controversial and an area of developing expertise'' (\citet{KRNDCH18}). Indeed, according to \citet{PSHC18}, there is a need for tools which help to guide them in the difficult decision-making around listing this high-risk group for transplantation.

In this paper, I develop a decision rule which clinicians can use to determine the optimal time to list individual patients with a Fontan physiology for heart transplantation. Clinical judgement based on experience is extremely important in the decision to list and should not be discounted, but having such a rule will be an additional tool which can assist them in devising the optimal management strategy for patients with a failing Fontan. The main benefits of the rule I derive are that it is easy to apply and serves as an objective benchmark. The reason this research is so worthwhile is that in those patients with Fontan failure who do survive a transplant, long-term survival is comparable with other diagnoses (cf. \citet{CJP19}) and, according to \citet{BTM19}, long-term ``cardiac transplant (survival) for adult CHD is better than cardiac transplant for all other causes''. However, to get to this stage, Fontan patients must be listed and subsequently transplanted at the right time.

This rule must account for a number of factors. On the one hand, transplantation carries huge risk for a Fontan patient owing to multiple prior surgeries, immunological sensitivities and multi-organ involvement (\citet{KRNDCH18}). According to \citet{KHW10}, ``patients with CHD wait longer on the list than non-CHD patients and carry a higher waiting list mortality''. These considerations, ``combined with the unrelenting progression of physiological failure should prompt early consideration of transplantation in apparently stable patients'' (\citet{KRNDCH18}; \citet{EDS11}) before they become too unwell and their risk of death post-transplant (if they get that far) is too high.

On the other hand, listing patients too early is not ideal. Even for apparently stable patients, the surgery is high risk. Post-transplant, the patient is on immunosuppression therapy for the rest of their lives, which places them at high risk of serious infection. Indeed, this is only one of a number of such considerations outlined in \citet{KRNDCH18}. 

%Moreover, \citet{DCG15} argue that ``it is beyond conjecture that this cohort of patients is likely to tax the resilience of congenital services in years to come as, increasingly, this population experiences late consequences leading to progressive deteriorating functional status, the treatment of which requires a complex multidisciplinary approach and impacts human and health resources''. If patients are listed too early for transplant, almost as a prophylactic measure, this strain on resources will only be exacerbated.

In terms of the model, the doctor has the choice to list the patient at time $t$ or to wait until some  future time. In making this decision, three features are very important: (i) \emph{irreversibility} in the sense that once the patient is transplanted, this cannot be reversed,\footnote{This does not imply the patient cannot be re-transplanted in the future. While this is rare in cardiac transplantation, it is not impossible. What irreversibility implies in this context is that this specific very high risk transplant operation the clinicians are making a decision about cannot be ``undone'' once it is performed.} (ii) \emph{flexibility} - if the doctor decides not to list the patient at time $t$, she may do so in the future so that it is not a now or never decision and (iii) \emph{uncertainty} - the outcome from performing the transplant is always uncertain ex ante. Thus, the doctor's choice about whether or not to list a patient is a \emph{real option}; i.e., she has the option to list the patient now or she can `watchfully wait' which preserves the option to list in the future. %\citet{DS07} argue that ``option pricing methods offer important insights into the evaluation of a watchful waiting strategy in healthcare''.

The important point about real options is that waiting has value owing to the uncertainty of the outcome and the irreversible nature of the decision. The idea is that deferring a decision may allow for more information to be revealed which may be valuable for the decision to list; for example, it may prevent a patient from being put through a very risky procedure in a suboptimal clinical state; or equivalently, the acquisition of more information may justify the decision to transplant in the future. ``With deferred treatment, the passing of time offers a medical history and therefore increases information upon which a clinical decision can be made'' (\citet{DS07}). In essence, the intention is to make a confident decision based on as much information as possible and the option to defer is valuable because it allows doctors to observe the progression on the Fontan failure as well as to gain more information about the patient's clinical status. However, there is a cost to deciding to defer if the progression of the failing state is rapid and the optimal listing window is missed. The clinical status of the patient may deteriorate during the waiting period which may adversely affect the expected outcome. The value of waiting must be derived, via a method known as dynamic programming, by comparing these expected costs against the expected benefit from deferring.

According to \citet{DS07}, immediate treatment versus watchful waiting has been assessed in other contexts. They give some examples of glue ear, small abdominal aortic aneurysms, among others. However, they also points out that these studies do not model deferral properly because they fail to incorporate the fact that should the clinical status of the patient begin to deteriorate significantly, the option to list can be exercised at any time and patient can be immediately listed. The model in this paper overcomes this limitation because it accounts for flexibility over timing in the sense that there are no stipulations over when the patient can be listed. One example of such a stipulation could be that listing can only happen immediately or not at all.

The model is one of sequential sampling because it allows for a multi-period perspective and will enable me to incorporate all of the dimensions just discussed. A similar approach has been applied previously in the context of health technology adoption (cf. \citet{PS00}). The approach has also been applied in a wide range of other contexts to problems in, for example, corporate finance (\citet{DT15}), market microstructure (\citet{DK17}), migration (\citet{ENT18}) and the environment (\citet{CPHK14}). The idea is that the cardiologist has a checklist of symptoms (which she determines) against which the clinical status of an individual patient is checked. These, along with the quality of the symptoms; i.e., how good they are at predicting post-transplant outcome, enable the clinician to determine a patient-specific level which can be measured against two threshold values which are analytically derived in this paper. If the patient's level is above the upper threshold, the patient is deemed too well for transplant and will be reassessed in due course. If the level is below the lower threshold, the patient will be considered too unwell for transplant. However, if the level is between the two thresholds, the patient should be listed. During the listing period, while the patient waits for transplant, the patient will be routinely reviewed and his level will be re-determined accordingly. If the patient's clinical status declines to the point of his level dropping below the lower threshold, he should be removed from the list.

The model accounts for the \emph{rate} of clinical decline; i.e., the number of comorbidities developed over a pre-determined period. If, for example, that period is 6 months, then a patient who is reviewed after one year and has developed 2 comorbidites in that year has rate of decline of 1 comorbidity per 6 month interval. In other words, depending on the length of time between reviews, the number of comorbities developed will be adjusted to a number per pre-determined level; i.e., it will be adjusted to a rate. This ensures consistency across patients who are reviewed at different intervals.

In principle, if their health subsequently improves, the patient will be reviewed and the decision rule reapplied. If the clinical status is such that he is well enough to be listed again, he can be re-listed. However, owing to the nature of the disease progression of a failing Fontan, this is unlikely to happen in practice very often. Moreover, it is worth pointing out that, for cardiac transplantation in the UK, at least, it is not the practice for a patient to be listed if the clinician knows that if the patient were to be offered an organ, they would not be able to accept it. Indeed, if a listed patient develops an infection, they will be removed from the list, even for just a few days, and re-listed once the infection clears.

The policy structure just described represents what happens in practical settings. Specialist cardiologists list patients they deem to be ill enough, but not too ill. As discussed above, if a listed patient becomes too ill, they are removed from the list. The analytic aim of this article is to determine points to delineate the boundaries of these regions.

I show that the longer the patient is expected to wait on the list before getting an organ, the shorter is his life expectancy if he does not have the transplant, and the faster his rate of clinical decline, the earlier he should be listed; i.e., while he is still reasonably well. These results are plausible and intuitive and suggestive of the model's usefulness in practice.

This paper represents the first stage of a broader research agenda to determine a decision criteria with regard to optimal timing that specialist cardiologists can use in clinical practice. I demonstrate in this paper the theoretical model underpinning the rule and examine it hypothetically. However, to make it fit for practice, the model needs to be incorporated in a simple software programme which calculates the optimal decision once clinicians input the various parameter values pertaining to a specific patient. Moreover, some input parameters will require empirical estimation from past data which is discussed in a later section and, finally, there are some limitations to the current model which are discussed in the Conclusion. The model should be adapted so that there are future versions of it that account for these limitations and the software programme updated accordingly.

I also wish to point out that the practical tool is intended for use by cardiologists at specialist centres in which there is the expertise and risk appetite for transplanting patients with Fontan physiology. While there are a number of centres in the UK, for example, that perform cardiac transplants, only the Freeman Hospital in Newcastle upon Tyne performs transplants on patients with Fontan physiology. As such, it is the clinicians at that centre that make the decision about listing such patients. %However, in principle, congenital cardiologists in any centre could apply the rule to their patients and if the patient is nearing listing, according to the rule, their cardiologist can refer them to the specialist centre who will then make the decision about listing.

Finally, it is worth pointing out that the model here is derived with the listing of Fontan patients for heart transplantation in mind. However, the techniques used are not specific to this issue and could be applied, in principle, to any decision about when to treat a patient in a vast array of clinical settings. 
 
%{\bf The initial stage of the project will be focussed on developing the thresholds and the working model from a theoretical perspective based on the advice of the specialist cardiologists at Newcastle. The next stage will involve empirically determining the thresholds. This will involve the acquisition of appropriate data and the involvement of statisticians to conduct the analysis. }

The rest of the paper is organised as follows. In Section \ref{sec:model}, the description of the model is outlined. In Section \ref{sec:derivation}, the decision criteria are derived and are explained via the use of an example in Section \ref{sec:listcrit}. In Section \ref{sec:discussion}, I discuss the model in terms of its plausibility for clinical use and also how the input parameters required can be estimated empirically. Section \ref{sec:conc} concludes with a discussion of some of some of the limitations of the current model which ought to be incorporated into future versions of the model.
 
\section{The Model Outline}\label{sec:model}

At some time $t$, the doctor considers whether or not to list a patient for cardiac transplant. Note that $t$ represents the time of any assessment that may come after or include the initial assessment, where $t=0$ is the initial assessment. If the patient is listed and subsequently, transplanted, his outcome will be Good or Bad. If the outcome is Good, the patient has long-term transplant survival leading to a life expectancy of $L_T>0$. In this case, his life expectancy from having the transplant significantly exceeds his life expectancy from not having it. I denote the life expectancy from not having the transplant by $L_{NT}$, such that $0<L_{NT}<<L_T$. If, however, the outcome is Bad, he dies during or shortly after the surgery and his long term life expectancy is zero. 

Prior to transplant and, therefore, prior to listing, there is uncertainty over the outcome of the transplant for that patient. At the time of the first assessment, before any tests on the patient have been conducted, the doctor has a prior belief of $p_0=50\%$ that the patient's outcome will be Good. 

Tests are conducted and the results of the tests serve as \emph{signals} which are indicative of the patient's post-transplant outcome and, thus, help to alleviate some of the doctor's uncertainty. There is a standard checklist for all patients undergoing such assessment against which their comorbidities are checked. This checklist accounts for the factors suggested by \citet{KRNDCH18} which must be considered (for example, multi-organ involvement, immunological sensitivities and number of prior surgeries). Hereafter, I use the terms signals, comorbidities and symptoms synonymously. For example, Patient $i$ has the symptoms checked Yes in Table \ref{tab:symptoms} and the existence (or not) of each symptom is deemed to be indicative of a Good or Bad outcome.

\begin{table}[h!]
  \begin{center}
    \caption{Example of Symptom Checklist}

    \label{tab:symptoms}
    \begin{tabular}{l|c|r} % <-- Alignments: 1st column left, 2nd middle and 3rd right, with vertical lines in between
       &  & \\
      \textbf{Symptom} & \textbf{Yes /No}  & \textbf{Good / Bad}\\
      \hline
      Protein Losing Enteropathy (PLE) & Yes & Bad\\
      Preserved Ventricular Function (PVF) & Yes & Bad\\
      Exercise Tolerance $\geq$ Level X & Yes & Good\\
      Central Venous Pressure (CVP) $\geq $Level Y & No & Good\\
      Number of Prior Surgeries $\geq Z$ & Yes & Bad\\
     Severe liver cirrosis & No & Good\\
          Kidney function: Creatinine $\geq$ Level A & Yes & Bad\\
       Healthy BMI & Yes & Good\\
     Support network & Yes & Good\\
     High antibodies (= long wait expected) & Yes & Bad\\
    \end{tabular}
  \end{center}
\end{table}

In this example, the number of signals indicative of a Good outcome (i.e., 5 symptoms) is exactly equal to the number of signals indicative of a Bad outcome. However, it is the \emph{quality} of the signals that matter. Signals are deemed to be of high quality if they are a correct reflection of the true outcome. For example, if the acquisition of PLE is indicative of a Bad post-transplant outcome, and the outcome of a high percentage of patients with PLE turns out to be Bad, then PLE is a high quality signal. In the model, however, the quality parameter, which is denoted by $\th$, is not signal specific. I discuss in more detail in Section \ref{sec:discussion} how the overall quality of the signals could be estimated holistically but for now, the signal quality is interpreted as the percentage of patients for whom the signals are accurate predictors of the post-transplant outcomes. If this proportion is high, the signal quality is high.

Another important point about the comorbidities is that some are, naturally, more important than others. This is easily accounted for by considering a specific comorbidity in terms of its associated comorbidities. Take PLE for example. This comorbidity could be considered in terms of, for example, (i) level of albumin$<A$, (ii) massive ascites, (iii) peripheral edema, (iv) length of time since diagnosis$>L$ years, (v) effectiveness of other palliative treatments, and so on. If patient A has (i), (ii), (iii) and (iv) - these are 4 bad signals associated with PLE. If, however, patient B has (ii) and (iv), then this represents 2 bad signals associated with PLE so, while both have PLE, patient A  is sicker with it than B. In this way, the importance of specific comorbidities would be relative and, importantly, the model would account for how a specific comorbidity affects one patient relative to another.

%the presence of PLE (Bad) far outweighs the existence of a good support network (Good) in determining the expected outcome post transplant. Therefore, in practice, these signals will be weighted according to their severity and an appropriate quality level will be determined based on past data. 

For each patient, the number of signals, as well as their quality, will determine, at the time of assessment $t$, the doctor's belief (i.e., probability) on a Good outcome post-transplant. This probability is denoted by $p_t$. In the next section, I derive two decision bounds, denoted by $p_H$ and $p_L$ with $p_H>p_L$, against which $p_t$ will be measured. %{\bf \emph{and it should be sufficiently high before doctor offers that patient a place on the list. To decide on whether it is ``sufficiently high'', we derive two decision bounds against which $p_t$ will be measured.}}

With regard to the decision bounds, let $p_L$ denote the lower bound and $p_H$ the upper bound. $p_H$ is the boundary between the clinical status of a patient that is too well and one who ought to be listed. $p_L$ is the boundary between the clinical status of a patient that should be listed and a patient that is too unwell. 

Patients can develop a new comorbidity at any time and, if they do, the doctor's belief in a Good outcome is revised accordingly. For a patient that is listed, if their clinical status declines such that the belief $p_t$ crosses the $p_L$ threshold, then they are removed from the list. For a patient that was deemed too well to be listed, if they develop more comorbidities, $p_t$ may cross the $p_H$ threshold so that the patient is listed. However, when a patient is listed, it is because there are no more treatment options available and the patient's clinical status is deemed not to improve in any meaningful way. As such, it is very unlikely that he will recover enough to be removed from the list by becoming too well. The derivation of $p_H$ in the Section \ref{subsec:ph} is underpinned by this assumption.

The decision bounds will account for a number of other factors. For example, the expected waiting time on the list is one such factor. If the patient is listed at time $t$, he will receive his transplant at some uncertain future time $t_T$ so that the expected length of time on the list is $\d:=t_T-t$. It is, of course, logical to assume that $L_{NT}>\d$; in other words, that his expected waiting time on the list does not exceed his life expectancy without the transplant.

The cost, in terms of life expectancy, of being listed is the patient's current life expectancy without the transplant (defined earlier as $L_{NT}$) less the amount of time on the list i.e., $C=L_{NT}-\d$. For example, say $L_{NT}=1$ year and the patient spends 8 months on the list so that $\d=0.67$ years. If the outcome is Bad and the patient dies shortly after the transplant, then the patient loses 4 months of life from being listed; i.e, $C=1-0.67=0.33$ years. %If the outcome is Bad, then the patient loses 4 months of life from being listed; i.e, $C=1-0.67=0.33$ years. If the outcome is Good, his total life expectancy would be maximised if he were to be transplanted just at the time his life expectancy without the transplant is nearing zero; i.e., his maximum total life expectancy is $L_{T}+L_{NT}$. However, if he has his transplant after a wait of $\d<L_{NT}$, his life expectancy is $L_{T}+\d$. The difference between these values is the cost of being transplanted and, clearly, $(L_{T}+L_{NT})-(L_{T}+\d)=L_{NT}-\d=C$.

Another such factor is the rate of clinical decline of the patient. The patient's development of further comorbidities is random. I let the the number of comorbidities they develop in, say, a one year horizon be denoted by $\m$. %One could argue that patients who are too well to be listed develop comorbidities less frequently than patients who are listed as their clinical status is better, but assuming a different parameter value for the two groups makes the analysis a lot more complex. However, even for patients that are deemed too well, if they are being assessed for transplant in the first place, it is plausible to assume they have begun to develop Fontan failure. Therefore, I let the expected time between comorbidies for all types of patients be denoted by $1/\m$ {\bf and consider it plausible that it can be empirically estimated from examining past data on patients who are listed.}

An important assumption underpinning the decision criteria is that the doctor making the decision is risk-neutral. The motivation for this is that the decision tool derived in this paper provides an objective benchmark for all such specialist clinicians to use which does not take into account individual doctors' appetite for risk. This ensures that by adhering to the rule, the decision by the doctor to list a patient is based solely on the factual information she has available about the patient's clinical status and is not influenced by her subjective preferences. Hence, two patients with little clinical difference but with different doctors may receive opposing management strategies if the doctors do not adhere to such an objective criteria because, as long as this is the case, the doctor's own appetite for risk would be a driving force underpinning the patient's treatment. The discount rate used by the doctor is denoted by $r$. %and is a measure of the rate of time preference. A high rate of time preference implies that the present is valued more highly than the future. This is true of patients who turn down the offer of being listed because they do not want the immediate stress of waiting for the organ, the anxiety and pain of having major surgery, the fear of the stress they will put their families through, the impact it will have on their jobs, etc. Since the doctor acts in the interests of her patients, if patients generally have a high rate of time preference, then so does she. A suggestion is that this parameter could be estimated empirically as the proportion of patients who turn down the offer of transplant.

This section outlined in detail the input parameters to the model that the doctors will use in determining the best decision with respect to an individual patient. The technical analysis will follow in the next section. However, for the reader's convenience, I provide a comprehensive table in the appendix which summarises the discussion in this section. 

\section{Derivation of the Decision Criteria}\label{sec:derivation}

In determining the optimal management strategy, the doctor chooses the strategy that maximises the life expectancy of the patient. In this section I derive the decision bounds $p_H$ and $p_L$, described in Section \ref{sec:model}. 

Suppose that at some point in time, the belief in a Good outcome is given by $p_t$. Before proceeding with the derivation of $p_H$ and $p_L$, I derive the expression for $p_t$ using Bayes' rule. One thing to note is that the signals (i.e., the comorbidities that are acquired) are binomially distributed random variables with parameters $\th$ and $n$, where $\th$ has been defined previously and $n$ are the number of signals. Furthermore, I assume that if the patient is too well for transplant in the sense that they have developed few comorbidities (i.e., $k_t$ exceeds the upper threshold $k_H$, to be defined later), transplanting them would be a Bad outcome because the risk of the operation is too high relative to their clinical status. Therefore, in this instance, the acquisition of a comorbidity is indicative of a Good post transplant outcome because the benefit to them of a Good post transplant outcome is much higher than not having the transplant. Hence, the probability in a Good outcome post transplant, conditional on the patient having acquired $b$ comorbidities out of a possible $n$ on the checklist is given by
\be\label{eq:belief}
\begin{split}
p_t=&\frac{\th^{b}(1-\th)^{n-b}p_0}{\th^b(1-\th)^{n-b}p_0+(1-\th)^b\th^{n-b}(1-p_0)}\\
=&\frac{(1-\th)^{k_t}}{\th^{k_t}+(1-\th)^{k_t}}
\end{split}
\ee
where $k_t:=n-2b=$ Number of Good symptoms in excess of the Number of comorbidities at time $t$ and $p_0=1/2$ as mentioned in the previous section.

However, once a patient is listed, it is because they have acquired enough comorbidities relative to the upper threshold. When this is true, the acquisition of any further comorbidities implies they are progressively worsening to the point where they may be too ill. Hence, in the listing region, the acquisition of a comorbidity is indicative of a Bad post-transplant outcome. To account for this, $\th$ and $1-\th$ are interchanged in the derivation of $p_t$ above so that, in the listed region, the probability of a Good post-transplant outcome is $(1-p_t)$.

I re-write $p_t$ as $p(k_t)$ to highlight the dependence of $p_t$ on $k_t$, where $k_t$ is defined above and can be interpreted as the clinical status of the patient at time $t$. Indeed, we can re-write Eq. (\ref{eq:belief}) so that it is given in terms of $k_t$ as follows.

\be\label{eq:kt}
k_t=\frac{\ln\left(\frac{1-p_t}{p_t}\right)}{\ln\left(\frac{\th}{1-\th}\right)},
\ee
such that $\th\in(0,1)$ and $p_t\in(0,1)$.

In subsection \ref{subsec:ph}, I derive the upper decision bound $p_H$ and in subsection \ref{subsec:pl}, I derive $p_L$. Note that $k_H$ and $k_L$ are the clinical status bounds associated with $p_H$ and $p_L$, respectively, as per Eq. (\ref{eq:kt}).

\subsection{Derivation of $p_H$}\label{subsec:ph}

To derive $p_H$, we must consider the clinical status of the patient in three different scenarios /regions.

{\bf Region 1:} In this region, the clinical status of the patient is such that they should be listed immediately; i.e., $k_t\leq k_H$. %The value to the patient in this state is given by the expected life expectancy from getting the transplant $\d$ periods in the future less the value of option to be removed from the list should his status worsen significantly.\footnote{The patient is better off if the value of this option is low because, in that case, his clinical status is better.} 
%However, to solve for $p_H$, we must solve conditions such that the clinical status of the patient is such that $k_t>k_H$; i.e., they are too well to be listed or, at worst, borderline too well. For such cases, the value of the option to remove the patient from the list is negligible, because this only has value when the patient is very ill. Therefore, it is not necessary to include the value of the option to delist in the analysis at this point. 

His expected total life expectancy (TLE) from being listed now with an expected waiting time of $\d$ is given by
\be\label{eq:TLE}
\begin{split}
V_{R1}(k_t)=&\left(1-p(k_t)\right)(L_T-L_{NT}+\d)+p(k_t)\left(0-(L_{NT}-\d)\right)\\
=&\left(1-p(k_t)\right)L_T+\left(\d-L_{NT}\right)
\end{split}
\ee
where $\d<L_{NT}$. If it were not the case that $\d<L_{NT}$, then the patient's life expectancy without the transplant is less than his expected waiting time and, as such, listing would have no value as it would be unlikely they would live long enough to get the transplant.


{\bf Region 2:} If this region, the clinical status of the patient is such that they are much too well for transplant at the time of assessment; i.e., $k_t>k_H+1$, where $k_H$ denotes the net number of symptoms yielding the belief level $p_H$. They have the option of being listed in the future if their clinical status declines significantly. The value of such option has been derived in previous studies (see, for example, \citet{THK04} and \citet{DT15}), but with two main differences: (i) if the patient's clinical status improves even more because, for example, after the assessment, they are offered a new treatment which cures any comorbidity they may have had prior to assessment, the option to list them is less valuable and (ii) a Bad post transplant outcome is associated with few comorbidities for the reason explained above.

It is given by 
\be\label{eq:bellr2}
V_{R2}(k_t)=\frac{\m}{r+\m}\left[\left(2p(k_t)\th+1-\th-p(k_t)\right)V_{R2}(k_t-1)+\left(p(k_t)+\th-2\th p(k_t)\right)V_{R2}(k_t+1)\right].
\ee
subject to the condition that as $k_t\rightarrow\infty$, $V_{R2}(k_t)\rightarrow 0$. A general solution, subject to this condition is given by
\be
V_{R2}(k_t)=\frac{A\b_1^{k_t}}{\th^{k_t}+(1-\th)^{k_t}}
\ee
where $A>0$ is some constant to be determined and $\b_1$ is the smaller root of the quadratic equation
\be\label{eq:quad}
\b^2-\left(\frac{r+\m}{\m}\right)\b+\th(1-\th)=0
\ee
and $0<\b_1<\th$.

{\bf Region 3}: In this region, the patient is too well for transplant, but if they acquire one more comorbidity, they should be listed; i.e., $k_H<k_t\leq k_H+1$. The value of the option is given by Eq. (\ref{eq:bellr2}), but with $V_{R2}(k_t-1)$ replaced with $V_{R1}(k_t-1)$.
\be\label{eq:bellr3}
\begin{split}
V_{R3}(k_t)=&\frac{\m}{r+\m}\left[\left(2p(k_t)\th+1-\th-p(k_t)\right)V_{R1}(k_t-1)+\left(p(k_t)+\th-2\th p(k_t)\right)V_{R2}(k_t+1)\right]\\
=&\frac{\m}{r+\m}\left[\left(\frac{(1-\th)\th^{k}+\th(1-\th)^{k}}{\th^{k_t}+(1-\th)^{k_t}}\right)\left(\left(1-p(k_t-1)\right)L_T+\d-L_{NT}\right)+\frac{A\b_1^{k_t+1}}{\th^{k_t}+(1-\th)^{k_t}}\right]
\end{split}
\ee
Note that this corresponds with Eq. (11) from \citet{THK04}, but with their $k_t+1$ replaced with $k_t-1$ and vice versa. The reason is that in their model, stopping is optimal (i.e., investing) after one more good signal, whereas in my model, the stopping region will be entered (i.e., it becomes optimal to list) after one more bad signal (i.e., the acquisition of one more comorbidity).

To determine $p_H$, we solve for the following conditions (cf. \citet{THK04} pp. 7):
\be
V_{R1}(k_H)=V_{R3}(k_H)
\ee
and
\be
V_{R2}(k_H+1)=V_{R3}(k_H+1).
\ee
which yield
\be\label{eq:ph}
\begin{split}
p_H=\left[\Psi\left(\frac{L_T}{L_{NT}-\d}-1\right)+1\right]^{-1}
\end{split}
\ee
where
\be\label{eq:psi}
\Psi:=\frac{\left(r+\m(1-\b_1)\right)\left(r+\m\th\right)-\m^2\th(1-\th)}{\left(r+\m(1-\b_1)\right)\left(r+\m(1-\th)\right)-\m^2\th(1-\th)}.
\ee

This belief is well-defined for $0<p_H\leq1$. It is straightforward to verify that it is well defined for $\Psi\geq0$ since $\d<L_{NT}$ and $L_T>>L_{NT}$, as previously discussed. I show in the appendix that $\Psi\geq0$. Thus, $p_H$ is well-defined.

%If $\th<1/2$, $p_H$ is reached from above, but if $\th>1/2$, threshold is reached from below since $p(k_t)$ increases in $k_t$ for $\th<1/2$. Therefore, the criteria is as follows
%\begin{equation}
%\label{eq:phcriteria}
%\mbox{List}=\left\{
  %\begin{array}{ll}
%\mbox{if } p_t\leq p_H& \hbox{for $\th<\frac{1}{2}$} \\
%\mbox{if } p_t>p_H & \hbox{for $\th\geq\frac{1}{2}$}
 % \end{array}
%\right.
%\end{equation}
%where $\Psi$ is given by Eq. (\ref{eq:psi}).

\subsection{Derivation of $p_L$}\label{subsec:pl}

To derive $p_L$, we must consider three additional regions to those described above. 

{\bf Region 4:} Say the clinical status of the patient is such that $k_L+1<k_t\leq k_H$. This implies that he should be listed immediately and even if he acquires one more comorbidity, he will still not be removed from the list. The value to the patient in this state is given by the expected life expectancy from getting the transplant $\d$ periods in the future plus the value of option to be removed from the list should his status worsen significantly.\footnote{The patient is better off if the value of this option is low because, in that case, his clinical status is better.}

The value of the option to remove the patient from the list is derived in a similar way to that in Region 2. However, I assume that only negative signals arrive in this region; i.e, once $k_t$ reaches $k_H$ from above. In other words, it is very implausible to assume that the patient will recover enough to be removed from the list by being deemed too well once he is listed. Recall, moreover, that since the patient is listed in this region, we replace $p(k_t)$ with $1-p(k_t)$ in Eq. (\ref{eq:bellr2}) ($p(k_t)$ defined by Eq. (\ref{eq:belief})). 

This gives
\be\label{eq:VO4}
\begin{split}
V_{O4}(k_t)=\frac{\m}{r+\m}\left(p(k_t)+\th-2\th p(k_t)\right)V_{O4}(k_t-1)
\end{split}
\ee
subject to the condition that $\lim_{k_t\rightarrow-\infty}V_{O4}(k_t)=\infty$. Intuitively, the more comorbidies that are acquired while waiting, the more valuable is the option to delist.

A general solution, subject to this condition is given by
\be\label{eq:optr4}
V_{O4}(k_t)=\frac{B\b_2^{k_t}}{\th^{k_t}+(1-\th)^{k_t}}
\ee
where $B$ is some constant to be determined and $\b_2$ solves
\be\label{eq:quad2}
-\left(\frac{r+\m}{\m}\right){\b}_2+\th(1-\th)=0
\ee 
(cf. Eqs. (7) and (8) in \citet{THK04}, but recall that we do not consider positive signals so that their $F(k+1)$ is zero in the context of this case.)

It is easily verified from Eq. (\ref{eq:quad2}) that $\b_2<\th$ and $\b_2<(1-\th)$. Therefore, by Eq. (\ref{eq:optr4}), the boundary condition is satisfied; i.e., $\lim_{k_t\rightarrow-\infty}V_{O4}(k_t)=\infty$.

Therefore, the total value of being listed in Region 4 is given by the combined value from his expected life expectancy from being listed plus the value of the option to delist. Note that the expected life expectancy from being listed is given by Eq. (\ref{eq:TLE}).
\be\label{eq:vr4}
V_{R4}(k_t)=(1-p(k_t))L_T+\left(\d-L_{NT}\right)+\frac{B\b_2^{k_t}}{\th^{k_t}+(1-\th)^{k_t}}
\ee
{\bf Region 5}: Say the clinical state of the patient is such that he is currently listed, but if he acquired one more comorbidity, he should be removed from the list; i.e., $k_L<k_t\leq k_L+1$. If he is removed from the list, his life expectancy is $L_{NT}$. Therefore, the option to de-list must satisfy Eq. (\ref{eq:VO4}) with $V_{O4}(k_t)$ replaced by $V_{O5}(k_t)$ and $V_{O4}(k_t-1)=L_{NT}$. Therefore,
\be\label{eq:VO5}
\begin{split}
V_{O5}(k_t)=\frac{\m}{r+\m}\left(p(k_t)+\th-2\th p(k_t)\right)L_{NT}
\end{split}
\ee
and the total Region 5 value is given by
\be\label{eq:vr5}
V_{R5}(k_t)=(1-p(k_t))L_T+\left(\d-L_{NT}\right)+\frac{\m}{r+\m}\left(p(k_t)+\th-2\th p(k_t)\right)L_{NT}.
\ee
This is underpinned by the same intuition as that for (\ref{eq:vr4}). However, the difference is that in Region 4, the acquisition of one more comorbidity does not result in removal from the list, whereas it does in Region 5. As such, the value of the options to delist differs in these regions.

{\bf Region 6}: Say $k_t\leq k_L$. In this case, the patient is deemed too unwell for transplant so he will not be offered a place on the list. The value is represented by his life expectancy without the transplant 
\be\label{eq:vr6}
V_{R6}(k_t)=L_{NT}.
\ee

To determine $p_L$, the following boundary conditions must be satisfied:
\be\label{eq:vmpl}
V_{R6}(k_L)=V_{R5}(k_L)
\ee
and 
\be
V_{R5}(k_L+1)=V_{R4}(k_L+1)
\ee
Replacing for $V_{R4}$, $V_{R5}$ and $V_{R6}$ in these boundary equations (using (\ref{eq:vr4}), (\ref{eq:vr5}) and (\ref{eq:vr6}), respectively) gives, after some algebraic manipulation,
\be\label{eq:pl}
p_L=\frac{(r+\m)\left(\d+L_T\right)-\left(2r+\m(2+\th)\right)L_{NT}}{(r+\m)L_T+\m\left(1-2\th\right)L_{NT}}.
\ee

This threshold is a probability level. Thus, to be well-defined, it must be that $0<p_L\leq1$. It is justifiable to assume that the long term life expectancy post transplant significantly exceeds the life expectancy without the transplant; i.e., $L_{T}>>L_{NT}$ in order for the risk of the operation and post transplant complications to be worthwhile. Moreover, I assumed previously that $\d<L_{NT}$. Given this, it is easy to verify that $p_L$ is well defined.

\section{Listing Criterion}\label{sec:listcrit}

The listing criterion can be given in terms of $p_t$ or $k_t$. However, since $k_t$ is easily observable by the doctor as the number of Good signals in excess of Bad signals, we give the criterion in terms of $k_t$. However, as explained in the previous section, $p(k_t)$ as given by (\ref{eq:belief}), must be replaced by $1-p(k_t)$ for the analysis of the lower threshold. Therefore
\be\label{eq:kl}
k_L=\frac{\ln\left(\frac{p_L}{1-p_L}\right)}{\ln\left(\frac{\th}{1-\th}\right)},
\ee
where $p_L$ is given by Eq. (\ref{eq:pl}). Moreover, from Eq. (\ref{eq:kt}),
$$
k_H=\frac{\ln\left(\frac{1-p_H}{p_H}\right)}{\ln\left(\frac{\th}{1-\th}\right)}
$$
and
$$
p_H=\left[\Psi\left(\frac{L_T}{L_{NT}-\d}-1\right)+1\right]^{-1}
$$
with $\Psi$ given by Eq. (\ref{eq:psi}).

The optimal timing decision rule is given by
%The combined overall criterion is given by

\begin{equation}
\label{eq:criterion}
\mbox{Criterion= }\left\{
  \begin{array}{ll}
\mbox{if } k_t\geq\lceil k_H\rceil& \hbox{Too Well} \\
\mbox{if } \lceil k_L\rceil \leq k_t\leq\lfloor k_H\rfloor& \hbox{List} \\
\mbox{if } k_t\leq \lfloor k_L\rfloor & \hbox{Too Unwell}
  \end{array},
\right.
\end{equation}
Note that working out $k_H$ and $k_L$ will yield values that can be any real number, when they should be discrete. As such, the criterion is stated in terms of ceiling and floor functions where, for some $x\in\mathds{R}$, $\mbox{ceil}(x)=\lceil x\rceil:=\min\{y\in\mathds{N}\big| y\geq x\}$; i.e., as the smallest integer greater than $x$, and $\mbox{floor}(x)=\lfloor x\rfloor:=\max\{y\in\mathds{N}\big| y\leq x\}$; i.e., the largest integer less than $x$.

\begin{example}\label{ex:example}
Consider patient X who presents with the following characteristics. They are developing an average of $\m=2$ comorbidities per year, the quality of their symptoms as being a correct reflection of their post transplant outcome is $\th=80\%$, $r=10\%$, the patient's expected waiting time while on the list is $\d=0.5$ year, their post transplant long term life expectancy is $L_T=10$ years, and if they do not get the transplant, they are expected to live for $L_{NT}=2$ years. Plugging this information into Eqs. (\ref{eq:ph}), (\ref{eq:pl}) and from there into Eqs. (\ref{eq:kt}) and (\ref{eq:kl}), respectively, gives
$ k_H=2.93$ and $ k_L=0.18$. Thus, the patient should be listed if $k_t\leq \lfloor k_H\rfloor=2$, but if $k_t\geq\lceil k_H\rceil=3$ he is too well for now. If, however $k_t\leq\lfloor k_L\rfloor=0$, he is too sick to be offered a place on the list or, if listed, he should be removed from the list. 
\end{example}

\section{Discussion}\label{sec:discussion}

In this section, I demonstrate that the implications obtained from the theoretical model indicate its plausibility for clinical use and, secondly, I discuss how the input parameters that are required could be estimated.

First, however, I make the following important point about the quality parameter $\th$. $k_t$ increases in $p_t$ for $\th<1/2$ and decreases in $p_t$ for $\th>1/2$ (see Fig. \ref{fig:pvsk} below). For $\th=1/2$, $k_t$ is undefined.
\newline 
\begin{figure}[htpb!]
\begin{center}
\includegraphics[scale=0.4]{pvsk.eps}
\caption{The effect of $p_t$ on $k_t$.}
\label{fig:pvsk}
\end{center}
\end{figure}
\newline
\newline
As such, the model's predicted effects of the parameters $L_{NT}$, $\d$ and $\m$ depend on whether we assume $\th>1/2$ or $\th<1/2$. 

The Scientific Registry of Transplant Recipients (SRTR) maintains 43 risk-adjustment models for assessing transplant program performance in the US (\citet{S16}). A feature of these models is the importance of certain comorbidities in predicting transplant outcome (analogous to the signal quality in this model). \citet{S16} assess the performance of the SRTR models and find that, in general, post-transplant outcomes are difficult to predict. The C-statistics determining the models' ability to distinguish between high and low-risk transplants are wide-ranging and can be low. For the heart models, the C-statistics range between 0.67 and 0.83. Nevertheless, it is reasonable to assume that if the clinician has, based on their own experience and from the literature, chosen to include certain comorbidities in the checklist, they must be good predictors of the post transplant outcome. Hence, I think it is appropriate to interpret the effects of the above mentioned parameters for $\th>1/2$.

\subsection{Model Implications}  

In Figs. \ref{fig:delta}, \ref{fig:Lnt} and \ref{fig:mu} below, I show the impact, according to the model, of the expected waiting time, the patient's life expectancy if they do not have the transplant, and their rate of clinical decline, respectively, on the optimal listing strategy. To interpret the findings, note that the higher the value of $\lfloor k_H\rfloor$, the earlier it is optimal to list the patient, and the higher the value of $\lfloor k_L\rfloor$, the earlier it is optimal to remove the patient from the list. Earlier listing and delisting correspond with a better clinical status. Furthermore, the chosen parameter values are those given in Example \ref{ex:example}.

From Fig. \ref{fig:delta} (left hand plot), the model suggests that the longer the patient is expected to wait on the list before an organ becomes available, the earlier he should be listed; i.e., while he is still relatively well. This makes sense because if the doctor were to wait too long, she risks listing the patient when his clinical status is poor and, in that case, with a long expected waiting time, the patient may not survive long enough to get the organ. 

On the other hand, from the right hand plot of Fig. \ref{fig:delta}, if the patient is listed, a change in the expected waiting time has no impact on the delisiting threshold. Hence, if their comorbidities are not too many, they should remain on the list, irrespective of the expected waiting time. ($\d$ actually has a positive impact on $k_L$, but its effect is too small to impact $\lfloor k_L\rfloor$.)\\\\\\\\\\
\begin{figure}[htpb!]
\begin{center}
\includegraphics[scale=0.6]{deltasub.eps}
\caption{The effect of $\d$ on $\lfloor k_H\rfloor$ and $\lfloor k_L\rfloor$.}
\label{fig:delta}
\end{center}
\end{figure}
\\\\
From Fig. \ref{fig:Lnt}, the shorter is the patient's life expectancy if he does not have the transplant, the sooner he should be listed. This is again, intuitive, because of the expected waiting time. Another way of looking at this is that if the patient's life expectancy is relatively long without the transplant, he has time to wait and, therefore, he does not have to be listed immediately.

Furthermore, a change in $L_{NT}$ does not affect $\lfloor k_L\rfloor$ and, according to the model, the patient should remain listed as long as the comorbidities are not too many.\\\\\\\\\\
 \begin{figure}[htpb!]
\begin{center}
\includegraphics[scale=0.6]{Lntsub.eps}
\caption{The effect of $L_{NT}$ on $\lfloor k_H\rfloor$ and $\lfloor k_L\rfloor$.}
\label{fig:Lnt}
\end{center}
\end{figure}
\\
Finally, from Fig. \ref{fig:mu}, the more comorbidities the patient is acquiring per year, the earlier he should be listed; i.e., if his clinical status is quickly deteriorating, he should be listed promptly. Once again, this implication suggested by the model is plausible and intuitive. Moreover, it upholds the suggestion by \citet{KRNDCH18}; \citet{EDS11} that ``the unrelenting progression of physiological failure should prompt early consideration of transplantation in apparently stable patients''. 

However, a change in the rate of clinical decline has no impact on the threshold at which the patient should be removed from the list. This implies that if the patient is listed, he should remain so until enough comorbidities are realised (i.e., until $k_t\leq \lfloor k_L\rfloor$), even if his clinical status is declining quickly. \\\\\\\\\\

\begin{figure}[htpb!]
\begin{center}
\includegraphics[scale=0.6]{musub.eps}
\caption{The effect of $\m$ on $\lfloor k_H\rfloor$ and $\lfloor k_L\rfloor$.}
\label{fig:mu}
\end{center}
\end{figure}

To summarise, the three important factors that the doctor ought to consider when deciding the best management strategy for a given patient are the rate of clinical decline, the patient's life expectancy if he does not have the transplant and the length of time he is expected to wait on the list are all incorporated into the model. The effects of these factors on the optimal listing decision implied by the model are plausible and realistic, which further implies that this model is a credible one for use in clinical practice. 
 
%\begin{equation}
%\label{eq:overall2}
%\mbox{For }\th\geq\frac{1}{2}:\left\{
  %\begin{array}{ll}
%\mbox{if } p_t< p_H& \hbox{Too Well} \\
%\mbox{if } p_H< p_t <p_L& \hbox{List} \\
%\mbox{if } p_t\geq p_L & \hbox{Too Unwell}
  %\end{array}
%\right.
%\end{equation}

\subsection{Parameter Estimates}

To calculate the $k_H$ and $k_L$ for each patient, we need to estimate $L_T$ and $L_{NT}$. Note that in the model, $L_T$ and $L_{NT}$ are referred to in terms of survival but, in practice, $L_T$ and $L_{NT}$ could alternatively be measured in terms of QALYs (Quality Adjusted Life Years) which is the standard measure used in economic evaluation of healthcare to assess the value of medical interventions. Whatever measure is used, the data for these values are available from the transplant unit.

We also need to estimate $\d$ and $\m$. $\m$ is patient specific. It represents the patient's rate of clinical decline and is the simply the number of comorbidities the patient developed over the past, say, one year. This is easily determined from the patient's history.

At any given point in time, the transplant coordinators at the transplant centre have a good idea of the average waiting time for a patient about to be placed on the list. Part of their job is to examine the national transplant list on a daily basis so they always have a good understanding of its current status. Furthermore, they can personalise this estimate somewhat depending on the individual patient. For example, they may be able to say that an individual patient placed on the list on a given day is expected to wait on average two months. However, this estimate may  be different for another patient with unusually high antibodies if they were to be listed on that same day. This is deemed to be a comorbidity because such a patient is much harder to match and anecdotal evidence suggests they wait much longer than patients with few antibodies. In that case, if  such a patient was to be listed immediately, the estimated waiting time for them may be, for example, six months, rather than two. Similarly, patients with more comorbidities will be placed on the urgent list rather than the routine list giving them priority. Hence, a patient on the routine list has a longer expected waiting time than a patient on the urgent list. As such, it is up to the transplant coordinators to provide this patient specific estimate for $\d$ in the decision model when being applied to an individual patient.

Finally, we need an estimate for the signal quality parameter $\th$. This represents the adequacy of the existence (or not) of certain comorbidities as accurate predictors of the post transplant outcome. It is less straightforward to estimate than the other parameters. Recall, firstly, that the parameter $\th$ is holistic. Secondly, there is uncertainty over the quality in the sense that any signal can give a false positive (negative) result. In other words, a signal could be obtained that is indicative of a Good (Bad) outcome, but the true outcome turns out to be Bad (Good). A possible approach is to determine, with the use of past data (which the transplant centre can access), the quality of each comorbidity (i.e., signal) from the doctor's checklist (such as that described by Table \ref{tab:symptoms}) as an indicator of outcome. If the sample size is limited, we could use Monte Carlo simulation to obtain further estimates of comorbidities and outcomes. Indeed, \citet{WK00} considered the cost effectiveness of waiting versus immediate treatment for mild chronic hepatitus C. They used data from a trial and performed some Monte Carlo simulation to estimate prognosis beyond the capacity of the trial. If a signal is deemed to be Bad, for example, then its quality could be estimated as the proportion of patients who had that comorbidity when transplanted and their outcome was indeed Bad. We could then combine these individual qualities into a composite measure of quality that embraces all the relevant comorbidities to the listing decision. This approach is also suggested in a related paper by \citet{DS07} who advocate using ``Monte Carlo simulation to combine multiple sources of uncertainty into a composite measure of well-being that embraces all considerations relevant to the treatment decision.''

\section{Conclusion}\label{sec:conc}

This paper views the decision to list patients with a Fontan physiology for cardiac transplantation as a real option. I develop a model to determine the optimal time to list such patients in response to the various suggestions in the literature that listing these patients at the optimal time is ``key to improving outcomes'' (\citet{CJP19}). However, as yet, determining the optimal time remains unclear (\citet{KRNDCH18}). This paper addresses this need by providing a timing model that can be made easy to use in practice, and is plausible and robust in terms of the underpinning intuition. 

However, it is worth pointing out two important limitations to this model which future versions will aim to account for. The first is that there is no distinction between the urgent and routine lists. Patients that are deemed sick enough are placed on the urgent list where they gain priority over less ill patients, even if those patients were listed earlier. A future version of this model could aim to separate the listing region into routine or urgent; i.e., whether the patient should be urgently listed or not. This has big consequences in terms of waiting time, but also, patients who are urgently listed must remain in hospital while they wait for the organ, whereas routinely listed patients can wait at home living a relatively more normal life.

A further limitation is the following. The Fontan circulation has a significant impact on the liver owing to increased portal hypertension. In some patients, this can result in severe cirrhosis of the liver and, as such, some patients undergoing transplant after a Fontan are deemed to be in need of a heart and liver transplant. Both organs must be from the same donor and the double transplant is performed as a single operation and the listing must be for two organs; in other words, a patient needing both must be listed as needing both organs. The current model is based on the assumption that the patient in in need of just a heart, but a future version of this model could potentially signal whether the patient should be listed for just a heart or for both organs simultaneously. I would envisage that those patients deemed to be in need of both should be listed earlier (i.e., with fewer overall comorbidities) than those needing just a single organ, according to the decision criteria to be derived.

%However, this alone is not sufficient to deem it fit for use in clinical settings. To make it operational, we need to test the model on retrospective patients. For example, we will take a sample patients who were assessed in the past and gather the data on their clinical status' etc. and listing decisions at the time of assessment. Applying the model to each patient's individual data, we can determine whether the patients who were listed fell into the model's optimal listing window. Moreover, whether those who were deemed too well and those who were deemed too unwell would have been deemed as such by the model. Furthermore, if they were listed in the optimal window implied by the model, what were the outcomes of their transplant relative to, in particular, the outcomes of those patients who were listed but, according to the model, should not have been? If the majority of patients who subsequently had Good outcomes were listed (or not) in line with the model's criteria, then the model would provide an extremely useful tool in helping doctors determine the optimal management strategy for their patients with Fontan physiology being considered for cardiac transplantation. This empirical analysis will form the next phase in this research agenda.

%\section*{Acknowledgement}

%This paper is dedicated, with enormous gratitude, to the surgeons, doctors and nurses in the Adult Congenital Cardiac Team at the Institute of Transplantation, Freeman Hospital, Newcastle upon Tyne, UK. Their incredible skill, expertise and dedication saved my life. 

%Thanks to Mireia Jofre-Bonet for much appreciated comments and suggestions and to Dr. Katrijn Jansen, Adult Congenital Cardiologist, Institute of Transplantation, Freeman Hospital, Newcastle upon Tyne for her endless help and advice.

 \bibliographystyle{plainnat}
\bibliography{transplantation}
\end{document} 
